# Supplementary material for: (E)-3-(2-Hydr­oxy-3-methoxy­benzyl­idene­amino)benzonitrile
Source: Acta Crystallogr Sect E Struct Rep Online. 2009 Jul 29;65(Pt 8):o2017. doi: 10.1107/S1600536809029225 (PMC2977331; doi:10.1107/S1600536809029225)
Supplement: Supplementary file 2 [file e-65-o2017-Isup2.hkl]

# 
# h,k,l, Fc-squared, Fo-squared, sigma(Fo-squared) and status flag 
# 
data_I
_shelx_title ' 1 in Cc' 
_shelx_refln_list_code          4 
_shelx_F_calc_maximum      135.51 
_exptl_crystal_F_000       528.00 
_reflns_d_resolution_high  0.7699 
 
loop_ 
 _symmetry_equiv_pos_as_xyz 
 'x, y, z' 
 'x, -y, z+1/2' 
 'x+1/2, y+1/2, z' 
 'x+1/2, -y+1/2, z+1/2' 
 
_cell_length_a    15.4763 
_cell_length_b     5.9927 
_cell_length_c    15.4135 
_cell_angle_alpha  90.000 
_cell_angle_beta  116.127 
_cell_angle_gamma  90.000 
 
_shelx_F_squared_multiplier     1.000 
 
loop_ 
 _refln_index_h 
 _refln_index_k 
 _refln_index_l 
 _refln_F_squared_calc 
 _refln_F_squared_meas 
 _refln_F_squared_sigma 
 _refln_observed_status 
   2   0   0      546.05      634.65      7.53 o 
   4   0   0      459.39      361.32      6.90 o 
   6   0   0     2463.25     2395.01     26.89 o 
   8   0   0       93.43      110.35      4.49 o 
  10   0   0      210.69      226.62     10.83 o 
  12   0   0        3.30        4.19      4.00 o 
  14   0   0       55.09       48.37      8.37 o 
  16   0   0      106.04      112.37     12.17 o 
  18   0   0      111.87      116.15     13.85 o 
   1   1   0     1408.76     1061.87      7.09 o 
   3   1   0    12742.41    11989.21     69.15 o 
   5   1   0      169.48      199.59      3.26 o 
   7   1   0      965.70      961.59      9.69 o 
   9   1   0       29.00       34.96      2.90 o 
  11   1   0      116.38      113.59      5.67 o 
  13   1   0      110.52      129.68      8.10 o 
  15   1   0       63.17       71.42      7.40 o 
  17   1   0        4.62       13.82      7.95 o 
   0   2   0      427.42      375.20      6.75 o 
   2   2   0      382.69      414.91      4.11 o 
   4   2   0     2862.92     2846.31     19.39 o 
   6   2   0     1314.76     1351.12     11.55 o 
   8   2   0      389.41      403.36      7.24 o 
  10   2   0      384.95      420.57      8.15 o 
  12   2   0       22.67       20.36      2.98 o 
  14   2   0      104.91       97.69      7.77 o 
  16   2   0        0.87       -3.39      4.14 o 
   1   3   0      105.43      115.94      2.76 o 
   3   3   0      368.00      385.68      4.56 o 
   5   3   0      318.76      292.85      5.28 o 
   7   3   0       41.99       47.36      2.62 o 
   9   3   0       27.73       32.41      4.20 o 
  11   3   0        5.05        7.83      3.50 o 
  13   3   0       21.61       18.79      4.26 o 
  15   3   0        7.22        1.75      8.38 o 
   0   4   0      531.85      561.04      9.18 o 
   2   4   0       60.44       63.75      3.82 o 
   4   4   0      222.27      230.45      5.77 o 
   6   4   0       13.24       16.80      2.55 o 
   8   4   0       37.16       51.84      6.10 o 
  10   4   0       24.69       27.92      4.95 o 
  12   4   0       43.09       33.17      4.95 o 
  14   4   0       34.00       36.66      5.91 o 
   1   5   0       17.77       16.51      2.62 o 
   3   5   0       45.24       47.33      4.11 o 
   5   5   0       31.43       32.82      3.30 o 
   7   5   0       16.78       10.28      3.39 o 
   9   5   0        1.57       -1.79      3.06 o 
  11   5   0        9.33       12.72      4.20 o 
  13   5   0        0.08       -3.88      3.88 o 
   0   6   0      160.09      180.23     13.11 o 
   2   6   0      106.07      105.95      6.60 o 
   4   6   0        8.92        3.89      2.98 o 
   6   6   0        5.29        6.52      3.56 o 
   8   6   0        7.37        2.67      3.76 o 
  10   6   0        0.89       -0.66      5.87 o 
   1   7   0       26.03       27.66      5.47 o 
   3   7   0       17.50        5.28      6.43 o 
   5   7   0        1.21       -4.08      5.01 o 
   7   7   0        7.41        3.99      5.17 o 
 -17   1   1       31.70       44.31      6.75 o 
 -15   1   1       51.84       49.65      6.43 o 
 -13   1   1      187.18      196.30      7.23 o 
 -11   1   1       63.53       69.28      4.86 o 
  -9   1   1      254.76      283.64      4.90 o 
  -7   1   1       51.01       67.41      2.38 o 
  -5   1   1      242.82      199.44      3.14 o 
  -3   1   1     6632.64     6711.00     39.93 o 
  -1   1   1      533.50      479.45      4.15 o 
   1   1   1     1773.72     1489.85     13.72 o 
   3   1   1    15788.60    14878.17     77.88 o 
   5   1   1     2833.46     2822.79     21.48 o 
   7   1   1       48.07       52.53      2.56 o 
   9   1   1      442.89      466.78      6.22 o 
  11   1   1      170.48      177.23     11.64 o 
  13   1   1       59.43       65.31      5.17 o 
  15   1   1       23.20       28.14      8.07 o 
  17   1   1        5.93        5.95      7.81 o 
 -16   2   1       24.81       25.11      5.68 o 
 -14   2   1       45.17       40.15      7.25 o 
 -12   2   1       76.44       70.01      4.52 o 
 -10   2   1      161.34      182.14      5.69 o 
  -8   2   1      166.69      150.35      4.71 o 
  -6   2   1      183.12      190.94      4.98 o 
  -4   2   1      227.74      210.11      3.81 o 
  -2   2   1     2052.12     2103.80     13.15 o 
   0   2   1      103.03      132.31      2.92 o 
   2   2   1      676.49      554.39      4.91 o 
   4   2   1      850.68      842.22      6.84 o 
   6   2   1      798.59      815.59      7.19 o 
   8   2   1      108.03      146.65     11.44 o 
  10   2   1      130.72      138.22      5.40 o 
  12   2   1       55.22       48.73      6.53 o 
  14   2   1        2.00        4.41      4.07 o 
  16   2   1        0.97       -0.03      4.30 o 
 -17   3   1        5.31       -3.37      6.91 o 
 -15   3   1       11.85       11.93      5.20 o 
 -13   3   1        5.54        0.56      3.42 o 
 -11   3   1      228.17      263.74      8.84 o 
  -9   3   1      224.42      248.22      7.96 o 
  -7   3   1       60.92       64.47      6.05 o 
  -5   3   1      724.33      802.83      8.48 o 
  -3   3   1     1633.01     1693.41     11.97 o 
  -1   3   1      912.15      883.25      7.62 o 
   1   3   1     2124.75     2182.14     14.50 o 
   3   3   1       24.35       25.57      1.55 o 
   5   3   1       30.54       34.83      2.63 o 
   7   3   1      217.41      220.58      5.74 o 
   9   3   1      144.39      156.28      7.02 o 
  11   3   1       13.64       11.77      3.62 o 
  13   3   1        3.60       -0.35      3.53 o 
  15   3   1        6.57       -3.49      4.47 o 
 -14   4   1       10.65        3.98      4.45 o 
 -12   4   1       36.67       43.45      7.34 o 
 -10   4   1        2.79       -0.17      3.06 o 
  -8   4   1        0.17       -0.86      2.83 o 
  -6   4   1       46.43       63.67      3.75 o 
  -4   4   1       44.00       44.62      2.57 o 
  -2   4   1      124.50      119.49      3.53 o 
   0   4   1      351.36      336.55      9.12 o 
   2   4   1      263.77      244.06      5.98 o 
   4   4   1      120.50      121.29      6.67 o 
   6   4   1       69.32       81.87      4.25 o 
   8   4   1        8.12        5.98      3.37 o 
  10   4   1       27.19       28.33      4.53 o 
  12   4   1       15.43        7.78      4.79 o 
  14   4   1        0.06       -3.86      4.07 o 
 -13   5   1        5.34        3.05      4.71 o 
 -11   5   1        7.72        4.84      5.76 o 
  -9   5   1        4.40        2.71      3.33 o 
  -7   5   1       18.73       14.01      3.51 o 
  -5   5   1       54.13       53.91      3.86 o 
  -3   5   1       18.70       16.67      2.75 o 
  -1   5   1       35.62       39.36      7.21 o 
   1   5   1        7.14       14.75      3.77 o 
   3   5   1       70.62       73.26      4.23 o 
   5   5   1       26.20       20.45      2.98 o 
   7   5   1        2.34       -1.61      2.88 o 
   9   5   1        5.53        5.74      4.44 o 
  11   5   1        7.46        8.77      4.28 o 
  13   5   1       23.82       19.82      5.43 o 
 -10   6   1        1.36        0.40      3.85 o 
  -8   6   1        0.02       -3.04      3.04 o 
  -6   6   1       25.82       19.69      6.16 o 
  -4   6   1       49.13       56.08      6.71 o 
  -2   6   1       42.41       54.33      6.30 o 
   0   6   1       13.24       11.83      4.26 o 
   2   6   1       79.74       83.33      5.63 o 
   4   6   1       35.50       28.99      3.69 o 
   6   6   1        0.34       -0.58      3.19 o 
   8   6   1        0.11       -3.36      3.36 o 
  10   6   1        2.78       -3.74      3.74 o 
  -7   7   1        3.03        1.12      5.17 o 
  -5   7   1        5.07        6.04      4.68 o 
  -3   7   1        6.99        7.24      6.50 o 
  -1   7   1       28.67       25.92      8.15 o 
   1   7   1        4.88        6.33      4.27 o 
   3   7   1       14.10       19.61      7.79 o 
   5   7   1        1.77       -4.15      4.15 o 
   7   7   1        0.07        0.68      5.05 o 
 -18   0   2       54.85       62.68     10.90 o 
 -16   0   2       66.94       86.48     11.34 o 
 -14   0   2       43.08       50.23      8.52 o 
 -12   0   2       36.07       43.46      4.86 o 
 -10   0   2      233.33      249.36      7.42 o 
  -8   0   2     1789.59     1800.73     17.89 o 
  -6   0   2     5953.84     5680.44     57.71 o 
  -4   0   2     2538.97     2423.47     21.91 o 
  -2   0   2    17941.80    16956.18    155.99 o 
   0   0   2     3326.74     3172.77     31.30 o 
   2   0   2    16554.18    15216.75    112.54 o 
   4   0   2      985.22     1104.63     11.85 o 
   6   0   2        9.12        8.06      1.91 o 
   8   0   2     1150.25     1143.27     14.43 o 
  10   0   2      175.74      161.34     10.29 o 
  12   0   2       40.25       46.65      5.13 o 
  14   0   2       45.16       48.78      8.98 o 
  16   0   2       33.11       36.48      9.20 o 
 -17   1   2       46.13       58.33      8.78 o 
 -15   1   2      102.00      103.39      7.64 o 
 -13   1   2        2.43        2.62      5.46 o 
 -11   1   2      102.84      111.99      4.72 o 
  -9   1   2      505.63      532.05      5.94 o 
  -7   1   2      594.83      566.87      5.88 o 
  -5   1   2       21.60       18.47      1.25 o 
  -3   1   2      263.73      203.86      2.59 o 
  -1   1   2     2176.25     1851.04     12.24 o 
   1   1   2    18363.64    17230.49    100.67 o 
   3   1   2     2958.79     2895.94     18.35 o 
   5   1   2       19.98       21.38      1.57 o 
   7   1   2      752.73      770.83      8.35 o 
   9   1   2       57.98       59.17      4.68 o 
  11   1   2      195.16      200.87      6.23 o 
  13   1   2       17.82       18.05      3.28 o 
  15   1   2        0.41       -5.49      6.02 o 
 -18   2   2        5.36       -7.17      7.17 o 
 -16   2   2       14.58       10.84      4.85 o 
 -14   2   2      111.55      112.43      6.47 o 
 -12   2   2      889.61      911.50     16.69 o 
 -10   2   2      280.10      299.61      7.13 o 
  -8   2   2      216.21      227.40      5.43 o 
  -6   2   2      242.93      245.55      4.60 o 
  -4   2   2      336.33      326.06      4.36 o 
  -2   2   2     1487.46     1324.98      9.45 o 
   0   2   2      207.25      173.00      2.82 o 
   2   2   2      505.16      486.18      5.54 o 
   4   2   2     8504.25     8468.60     51.42 o 
   6   2   2     1378.47     1378.59     10.67 o 
   8   2   2       77.18       79.69      4.19 o 
  10   2   2      139.76      147.14      6.84 o 
  12   2   2       26.32       16.73      3.79 o 
  14   2   2        6.46        1.56      3.67 o 
  16   2   2        2.93        1.94      6.06 o 
 -17   3   2        5.50        4.33      5.44 o 
 -15   3   2        7.06       10.86      5.36 o 
 -13   3   2        4.33        5.64      3.60 o 
 -11   3   2       80.82       68.23      7.40 o 
  -9   3   2      249.89      264.15      6.52 o 
  -7   3   2      187.14      185.24      4.11 o 
  -5   3   2       65.70       60.93      3.06 o 
  -3   3   2      428.30      449.71      5.08 o 
  -1   3   2       85.76       87.30      2.50 o 
   1   3   2      370.66      377.98      4.51 o 
   3   3   2        9.32       10.19      1.52 o 
   5   3   2      103.72      103.06      4.24 o 
   7   3   2      149.07      165.20      7.66 o 
   9   3   2      138.18      136.56      7.74 o 
  11   3   2       12.01       13.05      3.82 o 
  13   3   2        1.50       -3.16      3.16 o 
  15   3   2        5.30        2.94      4.86 o 
 -16   4   2        9.65        6.99      5.96 o 
 -14   4   2       19.04       10.48      4.31 o 
 -12   4   2       38.32       43.52      5.20 o 
 -10   4   2      119.07      105.56      7.22 o 
  -8   4   2       21.70       23.60      4.20 o 
  -6   4   2      103.17      121.83      5.44 o 
  -4   4   2       80.25       81.75      3.28 o 
  -2   4   2       82.91       94.84      2.99 o 
   0   4   2      375.67      406.32      5.93 o 
   2   4   2        3.27        4.63      1.70 o 
   4   4   2      126.70      137.59      6.10 o 
   6   4   2      124.80      123.91      5.09 o 
   8   4   2       26.07       18.51      3.85 o 
  10   4   2       22.74       26.76      7.36 o 
  12   4   2       14.37       11.35      4.30 o 
  14   4   2        1.56       -1.03      4.20 o 
 -13   5   2       45.12       48.54      7.49 o 
 -11   5   2        9.37        3.57      3.79 o 
  -9   5   2        7.38        5.87      4.43 o 
  -7   5   2       29.08       23.30      3.93 o 
  -5   5   2       10.76        7.36      2.39 o 
  -3   5   2       35.51       42.23      4.21 o 
  -1   5   2      198.80      208.51      5.74 o 
   1   5   2        2.72        4.42      2.15 o 
   3   5   2       65.82       62.36      4.07 o 
   5   5   2      126.34      105.21      5.07 o 
   7   5   2       48.33       42.13      4.91 o 
   9   5   2       12.28       12.93      3.95 o 
  11   5   2       12.55       12.09      5.24 o 
 -12   6   2        2.27        3.02      4.21 o 
 -10   6   2       10.04       17.98      4.67 o 
  -8   6   2       20.86       16.68      5.35 o 
  -6   6   2        0.61       -3.17      5.11 o 
  -4   6   2       17.57        9.08      4.40 o 
  -2   6   2       40.44       37.28      5.60 o 
   0   6   2      128.81      147.74      8.51 o 
   2   6   2       23.19       16.24      3.09 o 
   4   6   2       25.47       25.15      5.67 o 
   6   6   2       29.29       20.27      4.72 o 
   8   6   2        7.91        3.69      4.18 o 
  10   6   2        1.08       -4.19      4.19 o 
  -7   7   2       13.55       18.04      6.25 o 
  -5   7   2        1.84        3.75      6.20 o 
  -3   7   2        3.75        9.45      6.71 o 
  -1   7   2       12.36        9.84      4.69 o 
   1   7   2       23.65       28.84      5.73 o 
   3   7   2       14.94       13.59      7.76 o 
   5   7   2       11.92        7.71      8.67 o 
 -19   1   3        0.90        5.19      5.60 o 
 -17   1   3       10.99       12.40      5.31 o 
 -15   1   3      135.16      147.61      8.78 o 
 -13   1   3       38.72       38.14      4.22 o 
 -11   1   3      129.20      142.62      5.04 o 
  -9   1   3      468.88      527.47      7.29 o 
  -7   1   3      556.51      539.44      6.11 o 
  -5   1   3     3232.34     3192.21     20.62 o 
  -3   1   3     1042.15      952.40     13.36 o 
  -1   1   3     7306.55     6661.17     36.01 o 
   1   1   3    15151.31    14072.88     74.53 o 
   3   1   3       67.41       65.67      2.05 o 
   5   1   3     1237.98     1246.63     13.69 o 
   7   1   3      878.93      873.32      8.58 o 
   9   1   3       62.61       72.54      3.39 o 
  11   1   3       64.10       77.21      5.69 o 
  13   1   3      102.42       94.32      6.39 o 
  15   1   3        7.61       18.44      8.00 o 
 -18   2   3       10.11       14.91      8.41 o 
 -16   2   3        2.66        3.10      4.59 o 
 -14   2   3       28.26       27.11      4.19 o 
 -12   2   3      339.15      323.76     10.09 o 
 -10   2   3      195.25      189.34      5.59 o 
  -8   2   3      141.48      153.32      5.00 o 
  -6   2   3      275.11      282.46      4.77 o 
  -4   2   3      402.15      449.84      4.53 o 
  -2   2   3      886.70      857.00      6.86 o 
   0   2   3       87.40       97.51      2.63 o 
   2   2   3       64.30       54.25      2.23 o 
   4   2   3      722.59      675.14      6.64 o 
   6   2   3      999.45      996.66      8.89 o 
   8   2   3       15.29       15.69      2.52 o 
  10   2   3       22.83       22.48      3.90 o 
  12   2   3        6.47        6.64      3.60 o 
  14   2   3        7.99        1.41      3.78 o 
 -17   3   3        2.28       -0.65      5.31 o 
 -15   3   3        5.14        5.10      4.85 o 
 -13   3   3      231.89      223.09      8.49 o 
 -11   3   3       32.34       37.10      4.74 o 
  -9   3   3      852.08      888.13     11.89 o 
  -7   3   3      124.95      138.11      4.55 o 
  -5   3   3      530.66      585.28      5.86 o 
  -3   3   3      846.04      819.36      7.40 o 
  -1   3   3       13.83        9.35      1.39 o 
   1   3   3      127.25      132.43      3.58 o 
   3   3   3      271.66      293.76      6.12 o 
   5   3   3      245.40      249.22      6.06 o 
   7   3   3      478.79      501.45      9.10 o 
   9   3   3      104.21      106.26      9.40 o 
  11   3   3        1.97       -0.19      3.23 o 
  13   3   3        1.79       -3.48      4.29 o 
  15   3   3        9.05        7.98      4.63 o 
 -16   4   3        2.96        4.28     11.90 o 
 -14   4   3       31.14       30.81      4.92 o 
 -12   4   3       31.89       36.97      4.96 o 
 -10   4   3      119.95      131.43      6.84 o 
  -8   4   3      190.21      198.81      7.72 o 
  -6   4   3       23.62       21.74      2.60 o 
  -4   4   3       34.11       43.35      2.71 o 
  -2   4   3       56.54       62.53      2.64 o 
   0   4   3      106.61      114.04      6.14 o 
   2   4   3      262.79      271.73      6.83 o 
   4   4   3        3.60        2.27      2.57 o 
   6   4   3       77.47       90.43      6.01 o 
   8   4   3      111.54       89.63      6.20 o 
  10   4   3       79.88       68.04      6.12 o 
  12   4   3        4.52       -3.35      3.68 o 
 -13   5   3       23.52       21.69      5.81 o 
 -11   5   3       10.96        6.58      3.77 o 
  -9   5   3        2.26       -1.97      3.00 o 
  -7   5   3       13.20       13.93      3.49 o 
  -5   5   3       19.61       35.70     11.92 o 
  -3   5   3       89.96       89.97      4.44 o 
  -1   5   3      278.43      271.56      6.53 o 
   1   5   3      171.28      176.19      5.82 o 
   3   5   3      107.15      111.69      5.02 o 
   5   5   3       14.41       12.47      2.86 o 
   7   5   3        8.57       11.06      3.75 o 
   9   5   3        3.24       -3.28      3.28 o 
  11   5   3        5.91        5.00      4.17 o 
 -12   6   3        6.37        4.52      4.47 o 
 -10   6   3        9.63        3.04      3.86 o 
  -8   6   3        8.39       11.50      4.84 o 
  -6   6   3        9.47        7.48      4.60 o 
  -4   6   3       63.04       60.02      7.84 o 
  -2   6   3       49.89       41.45      5.77 o 
   0   6   3       11.38       10.52      4.15 o 
   2   6   3       27.10       28.27      3.56 o 
   4   6   3        5.75        2.80      3.00 o 
   6   6   3       21.80       18.36      4.35 o 
   8   6   3        0.29       -1.28      3.77 o 
  -7   7   3       25.79       25.56      6.63 o 
  -5   7   3        0.51        1.66      6.24 o 
  -3   7   3        2.71        0.42      5.44 o 
  -1   7   3        6.61        8.04      8.11 o 
   1   7   3       20.80       26.60      5.75 o 
   3   7   3       13.29       20.27      5.51 o 
   5   7   3        1.87        0.59      4.54 o 
 -18   0   4       10.60        4.05      6.78 o 
 -16   0   4       32.62       33.60      8.25 o 
 -12   0   4      208.80      194.37     14.66 o 
 -10   0   4      411.08      431.71      7.45 o 
  -8   0   4     4096.56     4594.76     37.89 o 
  -6   0   4       98.05       85.47      3.38 o 
  -4   0   4     5912.88     5223.11     46.34 o 
  -2   0   4     5375.33     5412.70     41.83 o 
   0   0   4       70.89       64.33      2.48 o 
   2   0   4     2102.18     1919.68     17.98 o 
   4   0   4      370.49      295.55      6.17 o 
   6   0   4      308.68      304.77      7.02 o 
   8   0   4      324.17      325.40      8.00 o 
  10   0   4      822.27      870.36     14.13 o 
  12   0   4      102.71       86.35     10.51 o 
 -19   1   4        5.23        1.96      5.31 o 
 -17   1   4       21.98       20.21      6.62 o 
 -15   1   4       10.80        8.67      3.51 o 
 -13   1   4       48.70       53.10      4.79 o 
 -11   1   4      187.79      228.13      5.80 o 
  -9   1   4      249.85      257.49      4.68 o 
  -7   1   4       45.84       43.61      2.19 o 
  -5   1   4     1591.21     1556.17     11.66 o 
  -3   1   4     3321.51     2987.67     25.24 o 
  -1   1   4     3639.60     3197.03     18.66 o 
   1   1   4     2361.76     2467.86     15.31 o 
   3   1   4      572.14      546.67      5.60 o 
   5   1   4     1055.06     1050.93      9.21 o 
   7   1   4      129.86      146.01      3.83 o 
   9   1   4       58.92       63.04      3.23 o 
  11   1   4       32.77       36.80      4.03 o 
  13   1   4       29.28       18.25      4.18 o 
  15   1   4        2.14       -4.51      6.59 o 
 -18   2   4        4.11        4.33      7.60 o 
 -16   2   4       12.35        3.19      3.64 o 
 -14   2   4       81.72       79.50      5.76 o 
 -12   2   4      180.80      180.97     12.86 o 
 -10   2   4       56.77       55.51      3.57 o 
  -8   2   4       77.38       81.21      3.65 o 
  -6   2   4      546.65      536.47      6.54 o 
  -4   2   4      825.74      843.90      7.71 o 
  -2   2   4        4.99       11.02      1.39 o 
   0   2   4     1128.51     1021.42      9.33 o 
   2   2   4      722.98      792.50      8.24 o 
   4   2   4      874.32      846.43      9.87 o 
   6   2   4      179.97      192.58      4.49 o 
   8   2   4      107.52      105.32      5.22 o 
  10   2   4       34.19       42.14      4.73 o 
  12   2   4        3.50        1.34      3.24 o 
  14   2   4        1.55       -0.50      4.41 o 
 -17   3   4        0.06        2.52      5.11 o 
 -15   3   4       19.05       16.75      5.41 o 
 -13   3   4       27.75       27.76      3.69 o 
 -11   3   4      422.42      418.37      8.66 o 
  -9   3   4      511.07      474.49      8.58 o 
  -7   3   4      262.69      266.27      6.02 o 
  -5   3   4      276.75      285.68      4.11 o 
  -3   3   4       17.64       17.48      1.51 o 
  -1   3   4      164.88      156.25      3.04 o 
   1   3   4       66.95       72.20      3.49 o 
   3   3   4       10.03       12.65      1.71 o 
   5   3   4      303.91      301.78      6.94 o 
   7   3   4      321.34      304.44      8.79 o 
   9   3   4      112.59       91.60      6.12 o 
  11   3   4       28.96       15.34      4.14 o 
  13   3   4        5.76        0.26      4.72 o 
 -16   4   4        0.05       -3.42      5.31 o 
 -14   4   4        0.57       -3.63      3.63 o 
 -12   4   4       28.17       31.17      6.46 o 
 -10   4   4      146.56      160.65      7.31 o 
  -8   4   4      303.35      304.96      8.68 o 
  -6   4   4      153.72      175.92      5.36 o 
  -4   4   4      167.03      179.51      6.18 o 
  -2   4   4      139.48      137.65      4.02 o 
   0   4   4       26.71       26.04      2.44 o 
   2   4   4       23.75       30.02      4.56 o 
   4   4   4       39.42       39.71      3.61 o 
   6   4   4       14.49       10.60      2.66 o 
   8   4   4       33.84       32.55      8.33 o 
  10   4   4      102.99      111.27      7.19 o 
  12   4   4        8.85        4.04      4.09 o 
 -15   5   4       12.25        2.54      5.85 o 
 -13   5   4       11.95       10.09      4.29 o 
 -11   5   4        9.69        7.68      3.82 o 
  -9   5   4        7.78        4.97      3.35 o 
  -7   5   4       25.49       32.64      4.28 o 
  -5   5   4      242.32      252.90      7.77 o 
  -3   5   4       34.16       36.62      3.88 o 
  -1   5   4      117.18      132.25      5.67 o 
   1   5   4       62.71       73.69      6.03 o 
   3   5   4       66.17       67.93      4.40 o 
   5   5   4       91.38       87.52      4.95 o 
   7   5   4       21.22       11.49      5.25 o 
   9   5   4        3.82       -0.66      3.54 o 
  11   5   4        5.93        8.49      4.72 o 
 -12   6   4       10.70        5.50      4.53 o 
 -10   6   4        2.60        3.01      4.60 o 
  -8   6   4        3.44       -0.11      4.26 o 
  -6   6   4      151.03      178.67     10.38 o 
  -4   6   4       49.55       50.21     17.83 o 
  -2   6   4       31.23       43.98      5.97 o 
   0   6   4        8.97        6.71      3.20 o 
   2   6   4        9.85       13.26      3.05 o 
   4   6   4        9.11        5.26      2.85 o 
   6   6   4        8.29        6.69      3.84 o 
   8   6   4        3.25        0.49      4.08 o 
  -7   7   4       20.15       23.36      6.36 o 
  -5   7   4       11.05        3.96      6.13 o 
  -3   7   4        8.56        1.89      5.76 o 
  -1   7   4        2.13       -1.14      4.05 o 
   1   7   4       22.38       24.50      5.69 o 
   3   7   4        6.90        0.03      4.44 o 
   5   7   4        0.58       -3.65      3.65 o 
 -19   1   5        3.07        7.10      5.61 o 
 -17   1   5        1.12       -1.43      4.30 o 
 -15   1   5       16.27        5.48      3.34 o 
 -13   1   5        4.70        5.05      6.06 o 
 -11   1   5        5.24        3.49      2.39 o 
  -9   1   5      120.81      144.15      3.67 o 
  -7   1   5      909.05     1018.34      9.25 o 
  -5   1   5      879.76      908.20      7.11 o 
  -3   1   5       89.97      102.60      2.70 o 
  -1   1   5      118.43      135.55      2.51 o 
   1   1   5     1683.94     1556.98     11.03 o 
   3   1   5      488.76      537.44      5.88 o 
   5   1   5      283.19      251.77      4.47 o 
   7   1   5       13.53       13.31      2.17 o 
   9   1   5        8.59       11.16      3.03 o 
  11   1   5       90.54      110.26      6.40 o 
  13   1   5        2.31       -2.50      6.45 o 
  15   1   5        1.07       -3.45      7.21 o 
 -18   2   5        7.43        4.22      5.41 o 
 -16   2   5        0.01       -3.17      3.17 o 
 -14   2   5       63.49       58.19      5.17 o 
 -12   2   5       10.75        7.36      2.48 o 
 -10   2   5       67.30       65.13      3.67 o 
  -8   2   5       55.71       54.53      3.12 o 
  -6   2   5      800.71      788.33      6.87 o 
  -4   2   5     2381.82     2519.26     16.16 o 
  -2   2   5      400.39      433.87      5.59 o 
   0   2   5      797.78      776.71      8.23 o 
   2   2   5      910.33      863.13      9.12 o 
   4   2   5      384.48      425.45      6.46 o 
   6   2   5       15.86       16.40      1.97 o 
   8   2   5       95.82      100.08      5.21 o 
  10   2   5        1.02        0.34      2.77 o 
  12   2   5       20.29       16.39      4.17 o 
  14   2   5       16.80        7.57      4.37 o 
 -17   3   5       14.43        8.56      5.66 o 
 -15   3   5        0.78       -2.75      3.24 o 
 -13   3   5      124.20      147.49      5.98 o 
 -11   3   5     1133.90     1117.98     14.49 o 
  -9   3   5      218.05      228.51      6.14 o 
  -7   3   5      304.90      345.56      6.81 o 
  -5   3   5       65.66       64.91      3.04 o 
  -3   3   5      282.44      285.06      4.34 o 
  -1   3   5      503.48      496.24      6.84 o 
   1   3   5       96.86       88.06      3.28 o 
   3   3   5      183.64      174.13      4.42 o 
   5   3   5       74.79       81.81      4.36 o 
   7   3   5      353.06      361.02      8.32 o 
   9   3   5       13.12        8.61      3.53 o 
  11   3   5        2.59       -2.27      3.20 o 
  13   3   5        2.49        1.37      4.08 o 
 -16   4   5        2.73        0.58      5.38 o 
 -14   4   5       18.04       18.89      4.45 o 
 -12   4   5       70.54       58.30      5.49 o 
 -10   4   5        1.66        4.76      2.48 o 
  -8   4   5      690.99      688.14     19.07 o 
  -6   4   5      184.27      189.94      5.59 o 
  -4   4   5      131.81      139.58      5.70 o 
  -2   4   5      239.67      218.88      5.35 o 
   0   4   5      133.01      126.69      4.17 o 
   2   4   5       63.33       57.38      3.79 o 
   4   4   5       60.27       56.93      4.01 o 
   6   4   5      115.79      100.68      5.10 o 
   8   4   5       52.99       40.42      5.15 o 
  10   4   5       65.74       58.49      6.21 o 
  12   4   5        3.95        4.08      6.06 o 
 -15   5   5        9.77        5.38      4.67 o 
 -13   5   5        3.53       -1.54      3.74 o 
 -11   5   5        1.17        0.77      3.42 o 
  -9   5   5       37.94       35.87      5.10 o 
  -7   5   5        0.04        1.77      2.48 o 
  -5   5   5       69.95       69.53      4.96 o 
  -3   5   5      263.92      292.07      7.33 o 
  -1   5   5      277.11      278.10      8.32 o 
   1   5   5      113.45      105.73      4.93 o 
   3   5   5        0.31       -1.06      2.81 o 
   5   5   5       25.74       25.21      3.40 o 
   7   5   5        8.76       -1.74      3.23 o 
   9   5   5        1.89       -1.47      3.73 o 
 -12   6   5       15.10        3.78      5.23 o 
 -10   6   5        6.64        8.31      5.09 o 
  -8   6   5       18.38       18.31      5.46 o 
  -6   6   5       66.37       57.10      7.15 o 
  -4   6   5       68.56       74.21      7.32 o 
  -2   6   5       19.50       23.49      4.25 o 
   0   6   5        9.51       10.50      3.50 o 
   2   6   5        4.41        3.87      2.64 o 
   4   6   5        9.49        6.69      4.47 o 
   6   6   5        6.72        7.62      3.96 o 
   8   6   5        5.23        5.99      4.88 o 
  -7   7   5        5.99        1.34      5.09 o 
  -5   7   5        4.16        6.61      6.89 o 
  -3   7   5        3.29        4.20      6.31 o 
  -1   7   5        0.05       -2.25      4.27 o 
   1   7   5       25.17       23.13      5.99 o 
   3   7   5       26.22       26.02      5.05 o 
 -18   0   6       33.10       32.90      8.90 o 
 -16   0   6       53.25       41.64      8.83 o 
 -14   0   6       12.57       18.20      6.08 o 
 -12   0   6       12.68        9.81      3.52 o 
 -10   0   6      451.88      535.64     11.54 o 
  -8   0   6       23.50       33.31      3.88 o 
  -6   0   6     1266.66     1107.40     12.19 o 
  -4   0   6      709.89      769.51     15.24 o 
  -2   0   6     1002.78     1024.47     11.38 o 
   0   0   6     1416.54     1347.02     16.88 o 
   2   0   6      154.69      154.02      4.64 o 
   4   0   6      609.16      602.96      9.87 o 
   6   0   6      173.16      180.42      6.20 o 
   8   0   6      131.66      119.66      5.88 o 
  10   0   6       16.98       11.30      4.55 o 
  12   0   6      140.13      137.12     15.64 o 
 -19   1   6        4.69        5.51      7.88 o 
 -17   1   6        6.27        0.97      4.40 o 
 -15   1   6       52.92       49.28      7.44 o 
 -13   1   6       29.28       28.12      3.87 o 
 -11   1   6       60.36       64.80      3.17 o 
  -9   1   6      227.62      217.50      4.34 o 
  -7   1   6     1659.02     1739.57     13.68 o 
  -5   1   6      187.53      207.20      3.64 o 
  -3   1   6      123.56      141.00      2.72 o 
  -1   1   6     2093.59     2198.63     14.51 o 
   1   1   6       36.40       42.51      1.91 o 
   3   1   6      201.41      195.21      3.75 o 
   5   1   6       68.80       70.30      2.97 o 
   7   1   6       41.56       44.93      2.80 o 
   9   1   6       66.88       64.58      4.74 o 
  11   1   6       67.10       69.26      5.80 o 
  13   1   6        6.30        6.68      4.08 o 
 -18   2   6        9.74       11.88      5.67 o 
 -16   2   6        5.74        8.15      3.62 o 
 -14   2   6       49.08       44.96      4.75 o 
 -12   2   6       67.13       57.15      4.48 o 
 -10   2   6      234.05      244.07      6.04 o 
  -8   2   6      179.36      171.57      3.79 o 
  -6   2   6      822.61      861.07     10.11 o 
  -4   2   6      158.24      147.08      3.03 o 
  -2   2   6      806.87      801.82      7.26 o 
   0   2   6     1695.28     1595.87     13.74 o 
   2   2   6     1062.62     1044.01     10.77 o 
   4   2   6       19.73       17.27      2.37 o 
   6   2   6       40.69       39.58      3.62 o 
   8   2   6       42.52       49.92      5.67 o 
  10   2   6       17.11       18.47      3.67 o 
  12   2   6        2.70        2.25      3.58 o 
 -17   3   6       36.23       37.32      7.06 o 
 -15   3   6       18.37       16.97      5.20 o 
 -13   3   6       30.27       31.15      3.67 o 
 -11   3   6       25.21       24.42      3.12 o 
  -9   3   6      338.97      340.47      7.49 o 
  -7   3   6      126.92      130.52      4.61 o 
  -5   3   6       43.88       35.25      2.00 o 
  -3   3   6       62.36       62.58      2.89 o 
  -1   3   6      338.20      331.09      5.72 o 
   1   3   6      200.55      212.56      4.86 o 
   3   3   6       18.55       14.36      2.04 o 
   5   3   6        7.34        7.44      2.31 o 
   7   3   6       58.18       53.52      4.30 o 
   9   3   6       47.73       44.93      8.07 o 
  11   3   6        7.99        5.95      3.99 o 
  13   3   6        0.97       -3.18      3.91 o 
 -16   4   6        9.76       16.35      6.06 o 
 -14   4   6        4.77        3.47      3.72 o 
 -12   4   6       62.81       67.80      4.68 o 
 -10   4   6       19.40       25.41      4.39 o 
  -8   4   6      393.15      355.88      7.78 o 
  -6   4   6       37.85       41.00      3.30 o 
  -4   4   6      212.72      216.94      4.97 o 
  -2   4   6       85.25       83.32      4.33 o 
   0   4   6      656.54      612.35      9.97 o 
   2   4   6        3.87       -0.49      1.98 o 
   4   4   6       22.88       21.99      3.15 o 
   6   4   6       23.89       24.41      4.25 o 
   8   4   6       39.23       28.59      4.74 o 
  10   4   6       24.98       21.70      4.94 o 
 -15   5   6        1.16       -4.10      4.10 o 
 -13   5   6        5.09        3.89      5.67 o 
 -11   5   6        1.35       -3.08      3.08 o 
  -9   5   6       26.65       22.88      5.26 o 
  -7   5   6       45.22       46.74      5.60 o 
  -5   5   6      398.52      412.32     10.13 o 
  -3   5   6      627.30      648.89     10.94 o 
  -1   5   6        3.32        1.44      1.66 o 
   1   5   6       46.54       49.54      4.17 o 
   3   5   6        3.82        2.87      2.53 o 
   5   5   6       13.91       11.06      3.01 o 
   7   5   6        1.00       -2.95      3.37 o 
   9   5   6        1.81       -3.80      3.80 o 
 -12   6   6        1.21        2.04      4.87 o 
 -10   6   6        0.08       -6.84      8.45 o 
  -8   6   6       41.20       33.40      6.28 o 
  -6   6   6       82.38       92.10     15.83 o 
  -4   6   6       89.73      103.93      6.45 o 
  -2   6   6       79.47       84.71      5.90 o 
   0   6   6       22.18       25.89      4.30 o 
   2   6   6        8.58        9.16      2.96 o 
   4   6   6        0.66       -2.57      2.57 o 
   6   6   6        2.66       -0.35      3.81 o 
  -7   7   6       11.88        9.25     10.78 o 
  -5   7   6        4.24       10.76      7.10 o 
  -3   7   6        2.46       -5.21      5.21 o 
  -1   7   6        9.74        7.32      5.11 o 
   1   7   6       13.27       14.92      4.57 o 
   3   7   6        2.51        4.35      4.06 o 
 -19   1   7        6.47        6.69      5.66 o 
 -17   1   7        4.69        4.15      6.85 o 
 -15   1   7        1.80       -1.41      2.92 o 
 -13   1   7       42.65       34.45      4.34 o 
 -11   1   7       41.33       37.35      2.54 o 
  -9   1   7      338.87      339.02      5.41 o 
  -7   1   7      409.30      424.45     14.48 o 
  -5   1   7      292.43      264.58      4.46 o 
  -3   1   7     2963.16     2898.35     18.38 o 
  -1   1   7       45.84       47.29      2.10 o 
   1   1   7       71.08       69.58      2.89 o 
   3   1   7        6.04        5.24      1.25 o 
   5   1   7       28.52       26.92      2.29 o 
   7   1   7        4.59        4.63      2.01 o 
   9   1   7        6.53        4.57      4.31 o 
  11   1   7       37.04       35.90      5.07 o 
  13   1   7        9.23        8.30      6.23 o 
 -18   2   7        2.44        0.75      4.05 o 
 -16   2   7       11.86       12.73      4.09 o 
 -14   2   7       77.78       70.69      8.03 o 
 -12   2   7       83.51       93.46      4.52 o 
 -10   2   7      136.41      134.54      7.21 o 
  -8   2   7       20.01       19.85      1.82 o 
  -6   2   7      956.70     1028.26      8.93 o 
  -4   2   7     2502.31     2571.32     17.14 o 
  -2   2   7      249.96      277.95      4.17 o 
   0   2   7     1105.20     1042.01      8.93 o 
   2   2   7      535.06      535.74      8.81 o 
   4   2   7       87.29       86.81      3.63 o 
   6   2   7        3.35        3.49      1.95 o 
   8   2   7        5.65        4.99      3.26 o 
  10   2   7       12.18       20.40      6.73 o 
  12   2   7       12.88       10.28      4.34 o 
 -17   3   7        8.79        0.10      4.62 o 
 -15   3   7       56.87       69.42      7.42 o 
 -13   3   7       80.33       88.96      4.95 o 
 -11   3   7      159.62      166.13      5.81 o 
  -9   3   7       28.87       32.41      3.13 o 
  -7   3   7      443.96      464.02      8.05 o 
  -5   3   7      127.73      134.98      4.29 o 
  -3   3   7      270.90      271.05      5.87 o 
  -1   3   7        2.66        2.25      1.43 o 
   1   3   7       74.69       79.64      3.48 o 
   3   3   7      510.34      462.78      9.18 o 
   5   3   7       10.11        8.90      3.83 o 
   7   3   7       73.78       76.37      8.78 o 
   9   3   7       27.58       13.11      8.12 o 
  11   3   7        7.21       -1.27      6.53 o 
 -16   4   7       17.98       13.56      6.15 o 
 -14   4   7       14.68       11.39      4.19 o 
 -12   4   7       39.26       34.91      3.88 o 
 -10   4   7      206.65      220.42      6.72 o 
  -8   4   7      103.00       98.17      4.70 o 
  -6   4   7       41.94       36.83      3.95 o 
  -4   4   7       35.99       34.35      2.72 o 
  -2   4   7       35.14       37.18      2.94 o 
   0   4   7     1104.65     1111.31     14.37 o 
   2   4   7       56.47       62.87      4.74 o 
   4   4   7       13.53       13.38      3.89 o 
   6   4   7        5.46        2.41      2.74 o 
   8   4   7       13.33        8.08      4.08 o 
  10   4   7        6.17        3.81      5.62 o 
 -15   5   7        0.78        3.55      7.19 o 
 -13   5   7       11.21        8.13      4.11 o 
 -11   5   7        5.29        5.78      4.78 o 
  -9   5   7       33.67       39.50      4.44 o 
  -7   5   7      129.03      130.46      6.54 o 
  -5   5   7       47.12       45.50      4.59 o 
  -3   5   7      274.76      289.20      9.01 o 
  -1   5   7        8.47       11.17      2.76 o 
   1   5   7        2.39        1.82      2.30 o 
   3   5   7       14.06       17.37      3.31 o 
   5   5   7       19.56       20.89      3.62 o 
   7   5   7       11.84       12.01      4.47 o 
   9   5   7        0.19       -3.98      4.75 o 
 -12   6   7        2.40       -1.35      7.20 o 
 -10   6   7        4.24       -1.11      6.47 o 
  -8   6   7       20.51       11.36      8.04 o 
  -6   6   7       30.98       28.04      5.66 o 
  -4   6   7       25.82       24.23      4.92 o 
  -2   6   7       30.53       32.76      4.70 o 
   0   6   7        6.12        9.75      3.72 o 
   2   6   7        2.40        1.04      2.76 o 
   4   6   7       18.93       26.59      4.15 o 
   6   6   7        6.65        6.95      4.28 o 
  -7   7   7        7.94       10.02      5.83 o 
  -5   7   7       13.60       -1.24      6.02 o 
  -3   7   7        3.11        3.14      6.45 o 
  -1   7   7       12.88       15.44      7.56 o 
   1   7   7       19.78       21.61      4.98 o 
 -18   0   8       31.79       30.41      8.94 o 
 -16   0   8      199.77      209.73     14.68 o 
 -14   0   8       11.63        4.94      3.65 o 
 -12   0   8       65.78       70.77      5.95 o 
 -10   0   8        4.05        4.03      2.50 o 
  -8   0   8      213.87      234.87      5.38 o 
  -6   0   8      495.99      567.19      8.62 o 
  -4   0   8      733.24      726.59     10.03 o 
  -2   0   8       12.87       14.36      1.93 o 
   0   0   8     1975.69     2057.41     27.43 o 
   2   0   8      401.13      367.64     13.02 o 
   4   0   8      287.95      261.52      9.23 o 
   6   0   8      264.49      263.24      7.90 o 
   8   0   8        0.71       -1.30      2.69 o 
  10   0   8       66.34       72.88      8.52 o 
  12   0   8       28.59       15.32     11.06 o 
 -19   1   8        6.00        3.13      7.80 o 
 -17   1   8       19.88        7.33      8.07 o 
 -15   1   8        4.13        2.73      3.10 o 
 -13   1   8       29.22       23.05      3.55 o 
 -11   1   8      118.14      119.46      4.63 o 
  -9   1   8       40.26       37.97      2.37 o 
  -7   1   8       40.53       52.83      2.75 o 
  -5   1   8      513.40      488.25      5.71 o 
  -3   1   8      323.44      373.47      4.98 o 
  -1   1   8      362.53      385.09      5.60 o 
   1   1   8      141.56      130.17      3.30 o 
   3   1   8      404.93      432.14      6.66 o 
   5   1   8        6.09        6.47      1.99 o 
   7   1   8       23.64       28.10      3.04 o 
   9   1   8        4.40       10.02      3.26 o 
  11   1   8        3.25       -0.03      4.95 o 
 -18   2   8        8.07        4.64      4.97 o 
 -16   2   8        4.06        7.26      3.63 o 
 -14   2   8      146.00      153.57     13.28 o 
 -12   2   8      324.13      350.16      7.75 o 
 -10   2   8      149.20      133.52      4.76 o 
  -8   2   8      253.58      249.32      4.84 o 
  -6   2   8       58.83       57.66      3.71 o 
  -4   2   8      127.92      139.97      3.27 o 
  -2   2   8      137.65      132.58      3.16 o 
   0   2   8      107.72      110.86      3.81 o 
   2   2   8      146.45      151.48      4.76 o 
   4   2   8      342.13      329.89      6.66 o 
   6   2   8       58.48       61.14      5.26 o 
   8   2   8       11.74       11.61      3.34 o 
  10   2   8        3.98        8.21      5.72 o 
  12   2   8        0.12       -1.75      4.15 o 
 -17   3   8       49.33       49.93      9.20 o 
 -15   3   8       70.49       74.33      5.94 o 
 -13   3   8       42.68       41.46      3.98 o 
 -11   3   8       26.16       23.06      3.32 o 
  -9   3   8        8.29        3.79      2.29 o 
  -7   3   8       11.75        9.08      2.50 o 
  -5   3   8      194.62      181.26      3.99 o 
  -3   3   8       43.16       42.03      2.74 o 
  -1   3   8      461.88      465.90      7.45 o 
   1   3   8      434.44      427.81      7.43 o 
   3   3   8      188.30      178.87      5.28 o 
   5   3   8       52.10       49.86      4.34 o 
   7   3   8        7.78        5.60      3.00 o 
   9   3   8        3.95       -0.73      3.52 o 
  11   3   8        0.62       -2.67      4.06 o 
 -16   4   8        1.74        0.63      9.29 o 
 -14   4   8        7.48        9.15      3.08 o 
 -12   4   8      114.51      124.44      5.75 o 
 -10   4   8      117.15      114.15      5.26 o 
  -8   4   8       65.51       66.64      4.98 o 
  -6   4   8       78.24       78.92      5.00 o 
  -4   4   8       29.47       31.08      2.75 o 
  -2   4   8      832.47      874.68     11.08 o 
   0   4   8      160.31      168.76      5.16 o 
   2   4   8      185.86      200.35      6.66 o 
   4   4   8       22.62       28.76      4.28 o 
   6   4   8        3.67        2.57      2.93 o 
   8   4   8        3.99        3.87      3.86 o 
  10   4   8        2.81        3.85      4.29 o 
 -15   5   8        1.50        0.33      4.13 o 
 -13   5   8       16.05       22.35      5.78 o 
 -11   5   8       23.57       19.15      5.21 o 
  -9   5   8       38.16       43.72      7.94 o 
  -7   5   8       70.67       71.55      5.37 o 
  -5   5   8      147.47      140.31      6.62 o 
  -3   5   8       69.47       72.32      4.69 o 
  -1   5   8       28.24       26.85      3.37 o 
   1   5   8       13.74       12.25      2.93 o 
   3   5   8       17.23       22.60      3.68 o 
   5   5   8       25.04       25.44      4.06 o 
   7   5   8        2.37       -3.67      3.67 o 
 -12   6   8        9.23       -1.22      9.11 o 
 -10   6   8        6.17        0.96      4.54 o 
  -8   6   8       10.86        4.52      4.46 o 
  -6   6   8        5.21        8.36      3.46 o 
  -4   6   8       32.20       22.54      4.34 o 
  -2   6   8       41.32       42.20      5.25 o 
   0   6   8        4.97        4.07      3.66 o 
   2   6   8        4.90        6.49      3.52 o 
   4   6   8       35.57       52.73      5.39 o 
  -5   7   8        4.62        6.75      6.94 o 
  -3   7   8        7.53       11.01      7.01 o 
  -1   7   8       20.09       34.82      6.58 o 
 -19   1   9       10.92        4.68      7.28 o 
 -17   1   9       18.35       24.00      5.56 o 
 -15   1   9       16.14        9.92      3.37 o 
 -13   1   9      257.85      245.71     11.21 o 
 -11   1   9       10.17       11.98      2.71 o 
  -9   1   9      243.72      231.20      6.10 o 
  -7   1   9       47.63       44.17      2.24 o 
  -5   1   9       52.83       62.09      2.42 o 
  -3   1   9      898.55      944.98      8.89 o 
  -1   1   9      315.66      331.61      5.06 o 
   1   1   9      170.23      162.27      6.13 o 
   3   1   9       25.28       32.86      2.79 o 
   5   1   9       74.19       66.78      3.80 o 
   7   1   9      103.09       97.70      4.71 o 
   9   1   9        5.19        7.78      3.81 o 
  11   1   9        7.89        2.53      4.58 o 
 -18   2   9       10.97        6.74      4.37 o 
 -16   2   9       19.48       18.87      5.10 o 
 -14   2   9       76.16       71.76      5.59 o 
 -12   2   9      456.96      485.49      9.13 o 
 -10   2   9      166.96      162.83      5.24 o 
  -8   2   9       14.60       19.20      2.01 o 
  -6   2   9      315.47      331.58      5.11 o 
  -4   2   9       44.25       46.16      2.35 o 
  -2   2   9       11.20       11.90      1.80 o 
   0   2   9       61.75       63.65      3.22 o 
   2   2   9       58.18       64.86      3.52 o 
   4   2   9      262.46      250.02      6.14 o 
   6   2   9       48.83       51.45      4.64 o 
   8   2   9        8.09        5.99      3.11 o 
  10   2   9        1.72        4.32      4.51 o 
 -17   3   9       68.86       74.84      9.65 o 
 -15   3   9      110.16      112.90      6.97 o 
 -13   3   9       10.60        8.41      2.86 o 
 -11   3   9        4.39        5.96      2.59 o 
  -9   3   9       56.28       51.66      3.64 o 
  -7   3   9       33.65       36.68      2.61 o 
  -5   3   9       41.52       42.32      3.12 o 
  -3   3   9       26.65       20.34      2.27 o 
  -1   3   9      281.57      279.29      6.13 o 
   1   3   9     1509.19     1431.49     15.13 o 
   3   3   9       36.08       35.65      3.81 o 
   5   3   9       16.78       13.53      3.13 o 
   7   3   9       19.86       17.36      4.29 o 
   9   3   9        9.01       11.26      5.65 o 
 -16   4   9       39.65       44.99      6.63 o 
 -14   4   9        9.52       13.16      3.43 o 
 -12   4   9        8.71        3.97      2.78 o 
 -10   4   9      104.69      100.69      5.11 o 
  -8   4   9       55.90       45.63      4.51 o 
  -6   4   9       52.31       54.07      4.57 o 
  -4   4   9       27.58       27.91      2.78 o 
  -2   4   9      409.06      406.94      8.63 o 
   0   4   9       13.18       14.96      2.53 o 
   2   4   9      111.76      110.28      5.58 o 
   4   4   9        4.65        3.01      2.70 o 
   6   4   9        1.27        3.08      3.02 o 
   8   4   9       25.12       24.80      5.31 o 
 -15   5   9        6.18       -0.72      8.45 o 
 -13   5   9        9.66       11.98      5.23 o 
 -11   5   9       21.69       22.74      4.30 o 
  -9   5   9      100.80      109.09      9.35 o 
  -7   5   9       80.46       79.25      5.64 o 
  -5   5   9       35.50       34.31      4.23 o 
  -3   5   9       58.84       57.62      5.76 o 
  -1   5   9       27.05       19.86      3.51 o 
   1   5   9        3.82        3.25      2.68 o 
   3   5   9        0.93       -0.57      2.80 o 
   5   5   9        7.20        4.60      3.42 o 
   7   5   9        9.69       12.00      8.02 o 
 -12   6   9        7.24        4.64      5.63 o 
 -10   6   9        5.21        0.78      9.14 o 
  -8   6   9        2.21        0.21      3.41 o 
  -6   6   9        9.70        8.26      3.65 o 
  -4   6   9       36.52       39.58      5.87 o 
  -2   6   9       21.12       24.36      4.62 o 
   0   6   9        2.17       -0.29      3.53 o 
   2   6   9       17.54       20.59      3.96 o 
   4   6   9        7.51        9.80      3.81 o 
 -18   0  10       64.03       45.53      9.86 o 
 -16   0  10        9.01       11.17      5.88 o 
 -14   0  10       35.45       40.74      5.06 o 
 -12   0  10        1.49        5.74      5.67 o 
 -10   0  10      658.42      655.32     13.71 o 
  -8   0  10      851.00      819.63     13.54 o 
  -6   0  10       92.17      101.84     10.50 o 
  -4   0  10      427.58      389.64      7.76 o 
  -2   0  10     1217.66     1221.79     18.43 o 
   0   0  10      418.42      432.69     18.80 o 
   2   0  10      193.91      170.63     17.71 o 
   4   0  10        6.54       16.86      4.01 o 
   6   0  10       30.61       30.46      5.29 o 
   8   0  10       52.45       51.00      7.05 o 
  10   0  10       81.12       51.45     13.14 o 
 -19   1  10        3.90        0.64      4.93 o 
 -17   1  10        0.95       -1.61      3.98 o 
 -15   1  10       52.88       48.64      4.86 o 
 -13   1  10      179.03      178.33      7.08 o 
 -11   1  10      107.56       97.59      5.32 o 
  -9   1  10      736.89      716.64     12.64 o 
  -7   1  10       58.36       50.72      3.55 o 
  -5   1  10      494.49      470.04      6.75 o 
  -3   1  10      116.41      111.17      3.24 o 
  -1   1  10       54.90       52.96      2.56 o 
   1   1  10       58.06       63.60      3.35 o 
   3   1  10       28.67       27.78      2.89 o 
   5   1  10       59.63       63.04      4.04 o 
   7   1  10       78.05       90.89      5.47 o 
   9   1  10       24.43       22.96      6.73 o 
  11   1  10        3.97       -4.36      4.36 o 
 -18   2  10       14.03       11.48      4.77 o 
 -16   2  10       50.51       38.09      4.92 o 
 -14   2  10      161.67      162.18      7.34 o 
 -12   2  10      635.90      635.10     17.21 o 
 -10   2  10       28.26       27.82      2.94 o 
  -8   2  10      100.92      107.90      4.90 o 
  -6   2  10       33.66       39.46      2.43 o 
  -4   2  10      170.90      172.10      4.06 o 
  -2   2  10       66.87       62.87      3.22 o 
   0   2  10       15.46       14.66      2.20 o 
   2   2  10      192.87      195.03      5.53 o 
   4   2  10      375.64      383.23      7.79 o 
   6   2  10      114.54      109.94      5.99 o 
   8   2  10        1.81        3.53      4.40 o 
  10   2  10        8.84        2.48      4.95 o 
 -17   3  10       24.41       27.45      4.98 o 
 -15   3  10       48.53       62.19      8.72 o 
 -13   3  10        7.49        4.13      2.94 o 
 -11   3  10       17.42       16.33      2.90 o 
  -9   3  10       14.47       12.86      2.94 o 
  -7   3  10       71.99       71.21      5.21 o 
  -5   3  10        7.50       11.71      2.02 o 
  -3   3  10       73.84       75.10      3.66 o 
  -1   3  10       88.74       84.11      3.94 o 
   1   3  10      299.58      319.58      7.09 o 
   3   3  10       65.14       64.06      4.12 o 
   5   3  10       23.55       29.31      3.97 o 
   7   3  10        7.97        9.17      6.62 o 
   9   3  10        0.26       -1.63      3.95 o 
 -16   4  10        4.53        3.80      5.53 o 
 -14   4  10        5.54        5.94      3.23 o 
 -12   4  10       13.14       16.16      3.79 o 
 -10   4  10       16.14       11.27      3.17 o 
  -8   4  10      172.29      163.70      6.98 o 
  -6   4  10       13.20       15.33      3.27 o 
  -4   4  10       14.71       12.54      2.30 o 
  -2   4  10       35.80       35.88      3.20 o 
   0   4  10       34.19       36.37      3.36 o 
   2   4  10       31.86       27.13      3.72 o 
   4   4  10        4.24       -2.58      2.58 o 
   6   4  10        1.30       -0.48      3.30 o 
   8   4  10        1.40        1.24      4.84 o 
 -13   5  10       29.98       27.84      5.73 o 
 -11   5  10       34.34       37.14      4.77 o 
  -9   5  10        2.00       -3.27      3.27 o 
  -7   5  10       23.05       19.97      3.88 o 
  -5   5  10        4.89        7.61      3.16 o 
  -3   5  10        0.97       -1.29      2.51 o 
  -1   5  10       12.32       13.21      3.24 o 
   1   5  10       11.51        7.05      4.69 o 
   3   5  10       14.82       12.79      3.45 o 
   5   5  10       25.89       34.63      6.03 o 
 -10   6  10        1.08        5.20      4.80 o 
  -8   6  10        9.71       18.61      4.40 o 
  -6   6  10       12.93       21.20      4.37 o 
  -4   6  10       20.15       14.45      8.63 o 
  -2   6  10        2.87        4.45      4.07 o 
   0   6  10        2.23        0.76      3.76 o 
   2   6  10       12.83       14.59      3.89 o 
 -19   1  11        4.19       -4.12      4.75 o 
 -17   1  11       21.34       22.05      4.58 o 
 -15   1  11      177.46      158.06      7.29 o 
 -13   1  11       60.87       68.72      6.22 o 
 -11   1  11      923.10      894.42     14.06 o 
  -9   1  11      243.53      239.99      6.82 o 
  -7   1  11      102.63      106.82      3.31 o 
  -5   1  11      103.37      111.24      3.83 o 
  -3   1  11       54.27       57.29      2.75 o 
  -1   1  11        3.35        4.16      1.44 o 
   1   1  11      106.03      106.09      4.76 o 
   3   1  11       61.15       65.88      4.22 o 
   5   1  11      168.37      176.53      5.93 o 
   7   1  11       50.22       59.76      4.60 o 
   9   1  11        2.75        4.98      4.97 o 
 -18   2  11        7.23       10.27      5.16 o 
 -16   2  11       36.44       44.26      5.27 o 
 -14   2  11       86.16       96.93      6.23 o 
 -12   2  11       10.61        6.12      2.91 o 
 -10   2  11       13.29       16.44      2.15 o 
  -8   2  11       59.32       52.04      2.99 o 
  -6   2  11      156.55      161.94      4.13 o 
  -4   2  11       64.16       62.19      3.31 o 
  -2   2  11       54.37       51.46      3.26 o 
   0   2  11       49.98       57.25      3.59 o 
   2   2  11       78.13       82.73      6.12 o 
   4   2  11       34.08       40.37      4.54 o 
   6   2  11        1.23        1.61      2.94 o 
   8   2  11       13.21        7.65      3.94 o 
 -17   3  11       15.65       20.42      5.93 o 
 -15   3  11       38.43       41.75      6.51 o 
 -13   3  11        5.63        4.98      3.21 o 
 -11   3  11       41.77       39.77      3.71 o 
  -9   3  11      151.37      143.18      6.40 o 
  -7   3  11      125.53      116.67      6.80 o 
  -5   3  11      237.76      225.41      5.68 o 
  -3   3  11       85.55       90.91      4.03 o 
  -1   3  11      287.28      294.46      6.83 o 
   1   3  11      236.93      227.63      6.30 o 
   3   3  11      145.79      143.23      6.49 o 
   5   3  11        1.46        1.55      2.95 o 
   7   3  11       16.85       19.29      6.71 o 
 -16   4  11       10.95       11.96      4.50 o 
 -14   4  11        5.02        8.41      3.98 o 
 -12   4  11       12.95       14.02      3.85 o 
 -10   4  11       47.50       50.38      6.43 o 
  -8   4  11       51.97       43.06      7.70 o 
  -6   4  11       13.18        9.44      3.15 o 
  -4   4  11       16.12       14.06      2.71 o 
  -2   4  11        5.12        6.63      2.31 o 
   0   4  11       40.44       37.06      4.99 o 
   2   4  11       42.07       39.51      4.48 o 
   4   4  11       13.19       10.78      3.52 o 
   6   4  11        6.84        2.40      3.97 o 
 -13   5  11        5.49        3.85      3.68 o 
 -11   5  11      104.52      104.57      6.93 o 
  -9   5  11       32.15       29.15      4.58 o 
  -7   5  11       12.58       11.81      3.67 o 
  -5   5  11       10.08        5.50      3.20 o 
  -3   5  11        0.10        0.51      2.90 o 
  -1   5  11        6.14        4.60      2.92 o 
   1   5  11        3.34        4.71      3.11 o 
   3   5  11       15.51       18.83      4.07 o 
 -10   6  11        2.99        2.74      4.48 o 
  -8   6  11       13.68       16.47      7.80 o 
  -6   6  11       16.03       14.74      6.05 o 
  -4   6  11        2.01        0.38      4.04 o 
  -2   6  11        4.17       15.40      5.29 o 
   0   6  11        0.38       -4.06      4.06 o 
 -18   0  12       16.02       24.54      8.34 o 
 -16   0  12       12.56        9.29      5.85 o 
 -14   0  12        5.72        8.68      3.64 o 
 -12   0  12      433.92      392.08     23.82 o 
 -10   0  12      224.70      207.62      8.34 o 
  -8   0  12     2527.11     2535.14     26.70 o 
  -6   0  12      600.67      553.49     12.63 o 
  -4   0  12      217.26      215.84      7.79 o 
  -2   0  12      186.35      194.61      6.47 o 
   0   0  12        4.99        5.02      2.48 o 
   2   0  12       44.79       41.85      7.26 o 
   4   0  12       12.78       26.47      9.08 o 
   6   0  12       45.28       43.41      6.46 o 
   8   0  12      100.41      100.99     13.00 o 
 -19   1  12        1.85       -4.76      4.76 o 
 -17   1  12       22.72       21.22      4.40 o 
 -15   1  12       14.07       17.12      3.67 o 
 -13   1  12       33.79       25.09      7.14 o 
 -11   1  12      739.42      746.09     11.23 o 
  -9   1  12       46.87       54.50      3.63 o 
  -7   1  12      214.50      205.52      4.61 o 
  -5   1  12       29.99       27.72      2.59 o 
  -3   1  12       43.09       44.62      2.75 o 
  -1   1  12      137.18      126.10      4.51 o 
   1   1  12        9.06        9.16      2.23 o 
   3   1  12        7.45        8.82      2.41 o 
   5   1  12       46.78       49.18      4.25 o 
   7   1  12       54.60       58.15      6.62 o 
 -18   2  12        6.69        5.96      4.32 o 
 -16   2  12        3.39        4.46      4.18 o 
 -14   2  12      206.39      182.41      7.76 o 
 -12   2  12       78.66       73.64      6.33 o 
 -10   2  12        9.97        7.76      1.74 o 
  -8   2  12        0.01       -0.75      1.39 o 
  -6   2  12       30.89       26.32      2.70 o 
  -4   2  12      255.50      241.77      5.95 o 
  -2   2  12      109.91      107.44      4.40 o 
   0   2  12      153.16      148.16      5.28 o 
   2   2  12      151.10      149.80      5.45 o 
   4   2  12       64.92       71.38      4.67 o 
   6   2  12       11.98        9.96      4.82 o 
   8   2  12        4.88        2.56      5.04 o 
 -17   3  12        1.67       -0.07      3.93 o 
 -15   3  12        1.78        6.07      4.43 o 
 -13   3  12        1.93       -0.23      4.86 o 
 -11   3  12       10.55        8.31      2.63 o 
  -9   3  12        9.53        6.13      2.72 o 
  -7   3  12       60.58       50.25      4.21 o 
  -5   3  12       86.88       73.48      3.87 o 
  -3   3  12       59.65       57.46      3.71 o 
  -1   3  12       40.53       51.74      3.81 o 
   1   3  12        0.71       -0.93      2.20 o 
   3   3  12        5.06        2.83      2.92 o 
   5   3  12        3.04        0.99      4.06 o 
   7   3  12        5.86        6.21      8.57 o 
 -16   4  12       17.41       11.89      4.75 o 
 -14   4  12        4.27       -0.16      4.48 o 
 -12   4  12       14.51       21.08      4.10 o 
 -10   4  12       32.62       36.29      4.64 o 
  -8   4  12       78.61       71.62      5.55 o 
  -6   4  12       24.69       27.86      4.12 o 
  -4   4  12        3.68        2.13      2.21 o 
  -2   4  12       53.92       54.80      4.15 o 
   0   4  12       20.84       22.51      3.20 o 
   2   4  12       18.70       16.52      4.34 o 
   4   4  12       14.19       11.31      3.84 o 
 -13   5  12        4.57        2.71      4.61 o 
 -11   5  12       10.76       15.95      4.13 o 
  -9   5  12        9.35        9.78      3.71 o 
  -7   5  12        0.02        1.39      3.15 o 
  -5   5  12       18.92       15.12      5.26 o 
  -3   5  12        9.38        9.47      3.60 o 
  -1   5  12        1.26        0.67      2.72 o 
   1   5  12        1.07        2.70      3.28 o 
   3   5  12       15.10       12.13      9.52 o 
  -8   6  12        9.81       10.29      4.23 o 
  -6   6  12        2.56        4.44      3.71 o 
  -4   6  12       22.39       24.92      5.88 o 
  -2   6  12        7.52        4.85      5.00 o 
 -19   1  13        0.74       -0.04      4.96 o 
 -17   1  13       20.78       22.59      4.51 o 
 -15   1  13        4.67        5.82      3.17 o 
 -13   1  13      100.15       97.57      6.89 o 
 -11   1  13      202.70      205.18      6.19 o 
  -9   1  13        7.99        7.49      1.90 o 
  -7   1  13      303.33      311.77      5.83 o 
  -5   1  13      319.02      318.64      6.66 o 
  -3   1  13      142.50      131.66      5.03 o 
  -1   1  13        5.58        3.31      2.21 o 
   1   1  13       20.00       25.66      3.15 o 
   3   1  13       19.80       26.17      3.35 o 
   5   1  13        4.66        7.42      3.27 o 
   7   1  13       18.65       20.61      5.21 o 
 -18   2  13        2.91        4.51      4.33 o 
 -16   2  13        4.65       -2.09      3.41 o 
 -14   2  13        1.80        3.44      3.24 o 
 -12   2  13       15.10       10.15      3.21 o 
 -10   2  13       40.60       41.46      3.03 o 
  -8   2  13       51.56       55.25      5.48 o 
  -6   2  13        9.34        7.43      2.02 o 
  -4   2  13       98.36       95.70      4.39 o 
  -2   2  13       10.62       11.34      2.36 o 
   0   2  13       81.88       80.73      4.44 o 
   2   2  13       23.45       19.82      3.59 o 
   4   2  13        0.78        2.95      2.65 o 
   6   2  13       17.50       14.57      7.07 o 
 -17   3  13        0.57        1.73      5.06 o 
 -15   3  13       18.63       13.71      4.23 o 
 -13   3  13       11.72       17.01      6.39 o 
 -11   3  13       58.90       52.13      5.77 o 
  -9   3  13       40.35       41.18      4.53 o 
  -7   3  13      293.12      282.77      7.50 o 
  -5   3  13       13.02       18.07      2.74 o 
  -3   3  13        4.61        4.77      2.14 o 
  -1   3  13       97.81      117.73      5.12 o 
   1   3  13       21.68       11.89      2.82 o 
   3   3  13        5.08       -0.97      3.03 o 
   5   3  13        2.38        5.34      5.11 o 
 -14   4  13        2.06        7.84      4.89 o 
 -12   4  13        1.59        0.44      3.05 o 
 -10   4  13       22.80       26.78      4.35 o 
  -8   4  13       14.34       14.49      3.60 o 
  -6   4  13        0.49        0.10      2.72 o 
  -4   4  13        9.64       10.20      2.81 o 
  -2   4  13        6.22        2.87      2.39 o 
   0   4  13       14.32       13.51      3.55 o 
   2   4  13       19.06       17.55      4.09 o 
   4   4  13        4.27        2.32      3.65 o 
 -13   5  13        0.14        4.05      4.41 o 
 -11   5  13        3.56        8.80      4.54 o 
  -9   5  13        8.66        6.22      3.56 o 
  -7   5  13       18.78       20.70      4.17 o 
  -5   5  13        5.40        6.31      3.44 o 
  -3   5  13        1.01        2.36      2.72 o 
  -1   5  13        3.25        1.84      3.20 o 
   1   5  13        1.00       -0.01      3.36 o 
 -18   0  14       40.46       50.28     10.39 o 
 -16   0  14       11.90       12.05      6.17 o 
 -14   0  14       15.12       10.34      3.90 o 
 -12   0  14      224.43      238.18      9.81 o 
 -10   0  14     1380.12     1375.96     23.62 o 
  -8   0  14      296.03      315.68     10.59 o 
  -6   0  14       10.96       10.55      5.54 o 
  -4   0  14       75.72       69.44      4.93 o 
  -2   0  14       56.76       54.77      4.80 o 
   0   0  14       78.49       78.63      7.18 o 
   2   0  14       41.92       41.63      7.56 o 
   4   0  14        7.84       12.77      5.22 o 
   6   0  14        7.26        3.95      4.99 o 
 -17   1  14       24.42       32.29      5.04 o 
 -15   1  14        3.97        6.67      3.11 o 
 -13   1  14       55.35       50.32      4.11 o 
 -11   1  14       14.18        9.57      2.68 o 
  -9   1  14       13.25        9.54      2.11 o 
  -7   1  14      349.71      377.45      6.63 o 
  -5   1  14      149.16      147.58      6.69 o 
  -3   1  14       88.07       92.53      4.28 o 
  -1   1  14       11.11        8.95      2.83 o 
   1   1  14       19.30       18.47      2.98 o 
   3   1  14       28.65       27.90      3.65 o 
   5   1  14       15.67       13.92      3.71 o 
 -18   2  14       11.36       18.02      5.04 o 
 -16   2  14        4.83        4.59      3.73 o 
 -14   2  14       60.65       60.69      7.55 o 
 -12   2  14        8.21        9.68      3.28 o 
 -10   2  14        8.58       11.74      2.48 o 
  -8   2  14       56.20       46.66      3.85 o 
  -6   2  14       79.82       77.23      6.13 o 
  -4   2  14      371.22      379.78      7.98 o 
  -2   2  14      222.71      216.48      6.33 o 
   0   2  14       34.32       34.09      3.57 o 
   2   2  14       42.49       52.30      4.96 o 
   4   2  14        2.51        0.84      3.13 o 
 -17   3  14       13.07       16.03      6.17 o 
 -15   3  14       11.23       12.60      4.42 o 
 -13   3  14       11.35        6.48      4.48 o 
 -11   3  14       12.22       12.74      3.95 o 
  -9   3  14        6.13        1.93      3.45 o 
  -7   3  14        7.71        3.93      2.35 o 
  -5   3  14        9.43       11.22      2.83 o 
  -3   3  14        9.75        5.47      3.18 o 
  -1   3  14       27.43       28.42      4.10 o 
   1   3  14       21.39       27.03      3.55 o 
   3   3  14        1.29       -2.62      5.73 o 
 -14   4  14        0.99        9.02      5.13 o 
 -12   4  14        4.89        3.99      4.88 o 
 -10   4  14       21.88       13.80      3.62 o 
  -8   4  14        8.94       13.92      3.57 o 
  -6   4  14        6.75        5.41      5.45 o 
  -4   4  14        8.43       11.79      3.03 o 
  -2   4  14        6.67        5.25      3.07 o 
   0   4  14       18.82       16.20      3.91 o 
   2   4  14       33.29       39.68      5.20 o 
 -11   5  14        1.93       -0.99      3.56 o 
  -9   5  14       18.20       16.84      4.37 o 
  -7   5  14        8.49       12.64      4.13 o 
  -5   5  14        9.76        9.51      3.90 o 
  -3   5  14       19.17       33.35      6.27 o 
  -1   5  14        4.58        1.06      4.05 o 
 -17   1  15        9.60        9.83      4.02 o 
 -15   1  15       25.27       31.20      4.79 o 
 -13   1  15        1.60        0.68      4.16 o 
 -11   1  15       24.00       24.22      3.14 o 
  -9   1  15        4.20        5.19      2.05 o 
  -7   1  15      101.64      104.94      4.12 o 
  -5   1  15      149.87      156.97      5.35 o 
  -3   1  15        1.05        0.62      2.23 o 
  -1   1  15      110.32      111.84      5.24 o 
   1   1  15       38.13       36.67      3.89 o 
   3   1  15        6.00       10.58      3.63 o 
   5   1  15        2.51        2.43      5.15 o 
 -16   2  15        6.61        5.83      3.91 o 
 -14   2  15        6.98        9.51      3.69 o 
 -12   2  15        0.71        5.44      3.12 o 
 -10   2  15        8.02        7.98      2.49 o 
  -8   2  15       10.53        7.98      2.55 o 
  -6   2  15       40.32       32.66      3.60 o 
  -4   2  15       10.98        9.67      2.60 o 
  -2   2  15       87.20       96.07      5.79 o 
   0   2  15       22.94       26.40      4.59 o 
   2   2  15        8.86       13.18      3.17 o 
   4   2  15        0.73       -3.97      3.97 o 
 -15   3  15       20.59       23.30      6.09 o 
 -13   3  15       22.64       21.96      5.26 o 
 -11   3  15       16.01       14.49      3.69 o 
  -9   3  15        7.16       -0.50      5.90 o 
  -7   3  15        5.55        5.18      2.58 o 
  -5   3  15        5.19        4.17      2.57 o 
  -3   3  15       11.76       11.99      3.28 o 
  -1   3  15       59.46       63.17      4.75 o 
   1   3  15        1.27       -3.10      3.10 o 
   3   3  15        3.34      -10.70     13.12 o 
 -14   4  15        0.92        0.85      5.85 o 
 -12   4  15        0.67        3.27      3.46 o 
 -10   4  15        3.24        4.45      3.38 o 
  -8   4  15       16.92       15.56      3.96 o 
  -6   4  15       20.94       19.08      4.26 o 
  -4   4  15        3.84        2.10      2.93 o 
  -2   4  15        0.44       -1.82      2.67 o 
   0   4  15       12.20       14.40      4.01 o 
  -9   5  15        1.20        7.76      4.06 o 
  -7   5  15        3.77        7.12      5.30 o 
  -5   5  15       21.99       21.44      6.16 o 
 -16   0  16      139.39      202.10     14.96 o 
 -14   0  16       71.25       71.68      7.33 o 
 -12   0  16       79.13       69.61     11.10 o 
 -10   0  16      240.69      256.15     10.42 o 
  -8   0  16       29.60       36.93      4.30 o 
  -6   0  16        9.64       15.78      4.30 o 
  -4   0  16       36.87       46.49      4.90 o 
  -2   0  16       29.15       36.40      5.97 o 
   0   0  16       35.07       32.69      6.19 o 
   2   0  16       59.81       62.55      8.06 o 
 -17   1  16        3.75        4.86      3.91 o 
 -15   1  16        3.88       14.17      5.19 o 
 -13   1  16       10.68        8.25      4.04 o 
 -11   1  16       38.44       34.76      3.72 o 
  -9   1  16       69.91       73.12      4.18 o 
  -7   1  16       15.15       14.27      2.78 o 
  -5   1  16        2.07        4.97      2.26 o 
  -3   1  16       28.39       24.43      4.11 o 
  -1   1  16       38.01       42.40      4.03 o 
   1   1  16       29.82       38.25      4.80 o 
   3   1  16        8.04       10.85      4.30 o 
 -16   2  16        0.59        4.86      4.04 o 
 -14   2  16        2.35        8.62      3.71 o 
 -12   2  16        9.86       11.13      6.15 o 
 -10   2  16        3.50        2.73      2.37 o 
  -8   2  16       16.69       15.22      3.01 o 
  -6   2  16       76.41       67.99      4.93 o 
  -4   2  16       54.42       48.50      4.07 o 
  -2   2  16        0.73       -0.52      2.43 o 
   0   2  16        9.43       13.46      3.24 o 
   2   2  16        1.24        5.92      3.18 o 
 -15   3  16        2.33        1.97      5.01 o 
 -13   3  16        2.00        4.43      4.64 o 
 -11   3  16        5.30        5.62      3.30 o 
  -9   3  16        5.52        2.61      4.77 o 
  -7   3  16        0.26       -1.71      2.44 o 
  -5   3  16       13.13       10.85      3.10 o 
  -3   3  16       27.98       24.64      3.66 o 
  -1   3  16       29.79       32.91      4.93 o 
   1   3  16       15.49       14.13      4.37 o 
 -12   4  16        5.06        7.46      4.14 o 
 -10   4  16        5.41        8.52      3.96 o 
  -8   4  16        0.59        3.81      3.49 o 
  -6   4  16       21.06       21.47      3.77 o 
  -4   4  16        5.67        4.61      3.08 o 
  -2   4  16        4.53        6.51      3.22 o 
 -15   1  17        3.21       10.01      3.70 o 
 -13   1  17       41.02       36.73      4.07 o 
 -11   1  17       70.16       76.02      7.45 o 
  -9   1  17       51.90       52.52      4.46 o 
  -7   1  17       44.18       43.02      4.21 o 
  -5   1  17       11.43       14.03      3.18 o 
  -3   1  17       24.79       21.09      3.35 o 
  -1   1  17       20.11       26.68      4.33 o 
   1   1  17        8.84        9.91      3.76 o 
 -14   2  17        4.85        7.09      4.82 o 
 -12   2  17       27.28       23.81     11.55 o 
 -10   2  17        7.69       10.38      3.05 o 
  -8   2  17        8.91       11.34      2.95 o 
  -6   2  17       14.66       17.58      3.87 o 
  -4   2  17       39.60       38.01      4.08 o 
  -2   2  17        1.90        0.99      2.98 o 
   0   2  17        6.30        8.92      3.41 o 
 -13   3  17        2.29        5.30      5.11 o 
 -11   3  17        7.85        7.68      3.66 o 
  -9   3  17        9.45       14.17      4.11 o 
  -7   3  17        7.07        3.38      2.87 o 
  -5   3  17        1.01        5.58      3.19 o 
  -3   3  17        8.58       13.35      3.51 o 
  -1   3  17       13.42        5.95     11.80 o 
  -8   4  17        0.13        3.80      5.72 o 
  -6   4  17        3.72        1.54      6.49 o 
 -14   0  18        2.79        4.34      4.71 o 
 -12   0  18        6.70        4.78      4.21 o 
 -10   0  18        0.62        0.20      3.55 o 
  -8   0  18        9.78        5.21      7.42 o 
  -6   0  18        1.79       -2.05      4.86 o 
  -4   0  18        1.83        9.53      6.73 o 
  -2   0  18        0.35        6.94      5.06 o 
 -15   1  18       20.61       27.47      4.76 o 
 -13   1  18       29.41       31.66      4.15 o 
 -11   1  18       28.21       33.86      5.65 o 
  -9   1  18       22.57       28.01      4.30 o 
  -7   1  18        7.63        9.11      3.44 o 
  -5   1  18        5.08        8.80      3.11 o 
  -3   1  18        0.64        6.88      5.82 o 
  -1   1  18        5.59        8.73      5.09 o 
 -14   2  18        9.51        8.59      5.11 o 
 -12   2  18       11.82        4.44      8.39 o 
 -10   2  18       23.36       25.26      5.95 o 
  -8   2  18       21.90       17.87      3.57 o 
  -6   2  18        2.16        1.83      2.82 o 
  -4   2  18        9.96        6.76      3.24 o 
  -2   2  18        9.96       12.23      4.79 o 
  -9   3  18        4.49        5.11      3.88 o 
  -7   3  18        8.18       11.89      3.64 o 
  -5   3  18        2.10        4.33      3.22 o 
 -13   1  19        2.90        4.90      3.90 o 
 -11   1  19       37.95       45.52      5.45 o 
  -9   1  19       12.49       12.76      5.65 o 
  -7   1  19       12.03       22.43      7.61 o 
  -5   1  19        4.75       12.25      4.46 o 
 -10   2  19       14.89       12.29      3.98 o 
  -8   2  19        8.86        7.27      3.30 o 
  -6   2  19        1.57        2.28      3.26 o 
                                                 
